# Supplementary material for: Library of Identification Resources: a FAIR overview of taxonomic keys
Source: Biodivers Data J. 2025 Aug 26;13:e161726. doi: 10.3897/BDJ.13.e161726 (PMC12405937; doi:10.3897/BDJ.13.e161726)
Supplement: Supplementary material 1 — Table S1 [file bdj-13-e161726-s001.xlsx]

## Sheet: Sheet1
Guidelines	Recommendations for metadata
Findable
F1	When registering an identification resource, the catalog should mint a globally unique identifier (e.g. purl.org) and maintain its association with the (metadata of the) resource.
F2	The suitability of the identification resources should be described in at least three areas: (1) the taxonomic, geographic, and ecological scope of the resource, (2) the type of individuals that can be identified, and (3) the requirements for effectively using the resource. Bibliographical information of the identification resources should also be included.
F3	The bibliographical information defined in F2 should contain relevant identifiers such as Digital Object Identifiers and International Standard Book Numbers.
F4	A searchable index should be developed to use the rich metadata defined in F2, allowing users to find suitable identification resources based on a given specimen and set of requirements.
Accessible
A1	The catalog should be made available over the internet.
A2	The catalog should keep the metadata of resources which are no longer available, including previous versions of online resources.
Interoperable
I1	The metadata should be made available as linked data, as at least one of the following formats: NTriples, RDF XML, JSON-LD, or Turtle.
I2	The metadata should be expressed in Audiovisual Core (AC)31 and Bibliographic Ontology (BIBO)32.
I3	Relations between resources and between resources and other metadata entries should be expressed in as much detail as possible, using BIBO.
Reusable
R1	Metadata should be made available under the Creative Commons Public Domain Dedication. Revisions to the metadata should be recorded.
