# Supplementary material for: Library of Identification Resources: a FAIR overview of taxonomic keys
Source: Biodivers Data J. 2025 Aug 26;13:e161726. doi: 10.3897/BDJ.13.e161726 (PMC12405937; doi:10.3897/BDJ.13.e161726)
Supplement: Supplementary material 2 — Table S2 [file bdj-13-e161726-s002.xlsx]

## Sheet: Sheet1
Factor	Lower rank			Higher rank
Applicability
Percentage of species included (if checklist available)	No species	0.5*		All species	1
Expected completeness of resource (if no checklist available)	Incomplete	0.9†		Complete	1
Specificity of resource	Resource starts at Biota	0.8*		Resource starts at known taxon	1
Resource can distinguish lower ranks than known taxon	Partially No	0.9 0		Yes	1
Usability
Full text available online	No	0.9		Yes	1
Key type	Reference Gallery Other	0.9 0.8 0.7		Key Matrix	1 1
Recency
Date of publication	1850 or earlier	0.5*		Current year	1
* The factor score is continuous between the specified lower and higher scores. † The factor score of 0.9 is first multiplied with itself for every taxonomic rank between the root taxon and the known taxon.
