# Supplementary material for: Library of Identification Resources: a FAIR overview of taxonomic keys
Source: Biodivers Data J. 2025 Aug 26;13:e161726. doi: 10.3897/BDJ.13.e161726 (PMC12405937; doi:10.3897/BDJ.13.e161726)
Supplement: Supplementary material 5 — Table S3 [file bdj-13-e161726-s005.xlsx]

## Sheet: Sheet1
Concepts	LoIR	AC	SDD	Clavis	Delta
Bibliographic information
Applies to physical media	✓	partly		✓
Applies to digital media	✓	✓		✓
Resource type
Applies to dichotomous keys	✓	✓	✓
Applies to matrix keys	✓	✓	✓	✓	✓
Applies to diagnostic descriptions	✓		✓
Taxonomy
Taxonomic group	✓	✓
Additional restrictions on included taxa	✓
Checklist	✓	✓	✓	✓	✓
Geographic scope	✓	✓	✓	✓
Identifiable specimens
Life stage	✓	✓*
Sex/caste	✓	✓*
Type of evidence	✓	✓*
